# Supplementary material for: Ending the HIV Epidemic: Identifying Barriers and Facilitators to Implement Molecular HIV Surveillance to Develop Real-Time Cluster Detection and Response Interventions for Local Communities
Source: Int J Environ Res Public Health. 2023 Feb 13;20(4):3269. doi: 10.3390/ijerph20043269 (PMC9964218; doi:10.3390/ijerph20043269)
Supplement: Supplementary file 1 [file ijerph-20-03269-s001.zip]

Archive with 1 entries (1 files):
- ijerph-2134998-supplementary.pdf
